# Supplementary material for: Antibacterial Activity and the Mechanism of the Z-Scheme Bi2MoO6/Bi5O7I Heterojunction under Visible Light
Source: Molecules. 2023 Sep 24;28(19):6786. doi: 10.3390/molecules28196786 (PMC10574076; doi:10.3390/molecules28196786)
Supplement: Supplementary file 1 [file molecules-28-06786-s001.zip]

Archive with 1 entries (1 files):
- molecules-2608981-supplementary.pdf
